# Supplementary material for: Ageing and Polypharmacy in Mesenchymal Stromal Cells: Metabolic Impact Assessed by Hyperspectral Imaging of Autofluorescence
Source: Int J Mol Sci. 2024 May 27;25(11):5830. doi: 10.3390/ijms25115830 (PMC11171960; doi:10.3390/ijms25115830)
Supplement: Supplementary file 1 [file ijms-25-05830-s001.zip]

Archive with 1 entries (1 files):
- ijms-3000154-supplementary.pdf
